# Supplementary material for: Crystal structure of p-toluene­sulfonyl­methyl isocyanide
Source: Acta Crystallogr E Crystallogr Commun. 2015 May 20;71(Pt 6):o412. doi: 10.1107/S2056989015008816 (PMC4459310; doi:10.1107/S2056989015008816)
Supplement: Supplementary file 1 [file e-71-0o412-sup1.cif]

##############################################################################
#                                                                            #
# This CIF contains the data in a paper accepted for publication in          #
# Acta Crystallographica Section E. It conforms to the requirements of       #
# Notes for Authors for Acta Crystallographica Section E, and has been       #
# peer reviewed under the auspices of the IUCr Commission on Journals.       #
#                                                                            #
# Full details of the Crystallographic Information File format               #
# are given in the paper "The Crystallographic Information File (CIF):       #
# a New Standard Archive File for Crystallography" by S. R. Hall, F. H.      #
# Allen and I. D. Brown [Acta Cryst. (1991), A47, 655-685].                  #
#                                                                            #
# The current version of the core CIF dictionary is obtainable from          #
# ftp://ftp.iucr.org/pub/cif_core.dic.                                       #
#                                                                            #
# Software is freely available for graphical display of the structure(s)     #
# in this CIF. For information consult the CIF software page                 #
# http://www.iucr.org/resources/cif/software.                                #
#                                                                            #
# This file may be used for bona fide research purposes within the           #
# scientific community so long as proper attribution is given to the journal # 
# article from which it was obtained.                                        #
#                                                                            #
##############################################################################
data_global
_audit_creation_method     'form.cif (version 2.0)'
_journal_data_validation_number     ?
_journal_date_recd_electronic     2015-04-29
_journal_date_accepted     2015-05-06
_journal_name_full     'Acta Crystallographica, Section E'
_journal_year     2015
_journal_volume     71
_journal_issue      6
_journal_page_first     o412
_journal_page_last     o412
_journal_paper_category     HO
_journal_paper_doi     10.1107/S2056989015008816
_journal_coeditor_code     RZ5158
_publ_contact_author_name     'Yousuf, S. '
_publ_contact_author_address
;
      H.E.J. Research Institute of Chemistry,
      International Center for Chemical and Biological Sciences,
      University of Karachi,
      Karachi 75270, Pakistan
;
_publ_contact_author_email     'dr.sammer.yousuf@gmail.com'
_publ_contact_author_fax     '+92-21 34819018-9'
_publ_contact_author_phone     '+92-21 34824924'
_publ_section_title
;
Crystal structure of <i>p</i>-toluenesulfonylmethyl isocyanide
;
loop_
    _publ_author_name
    _publ_author_footnote
    _publ_author_address
    'Huma Bano' ?
;     H. E. J. Research Institute of Chemistry,
      International Center for Chemical and Biological Sciences,
      University of Karachi,
      Karachi 75270, Pakistan
;
    'Sammer Yousuf' ?
;     H. E. J. Research Institute of Chemistry,
      International Center for Chemical and Biological Sciences,
      University of Karachi,
      Karachi 75270, Pakistan
;
data_I
_database_code_depnum_ccdc_archive 'CCDC 1063415'
_audit_creation_method     SHELXL-97
_chemical_name_systematic
;
<i>p</i>-Toluenesulfonylmethyl isocyanide
;
_chemical_name_common     ?
_chemical_formula_moiety     'C9 H9 N O2 S'
_chemical_formula_sum     'C9 H9 N O2 S'
_chemical_formula_iupac     'C9 H9 N O2 S'
_chemical_formula_weight     195.23
_chemical_melting_point     ?
_symmetry_cell_setting     orthorhombic
_symmetry_space_group_name_H-M     'P n m a '
_symmetry_space_group_name_HALL     '-P 2ac 2n'
loop_
    _symmetry_equiv_pos_as_xyz
    'x, y, z'
    '-x+1/2, -y, z+1/2'
    '-x, y+1/2, -z'
    'x+1/2, -y+1/2, -z+1/2'
    '-x, -y, -z'
    'x-1/2, y, -z-1/2'
    'x, -y-1/2, z'
    '-x-1/2, y-1/2, z-1/2'
_cell_length_a     22.342(5)
_cell_length_b     8.881(2)
_cell_length_c     4.8462(12)
_cell_angle_alpha     90.00
_cell_angle_beta     90.00
_cell_angle_gamma     90.00
_cell_volume     961.6(4)
_cell_formula_units_Z     4
_cell_measurement_reflns_used     830
_cell_measurement_theta_min     2.93
_cell_measurement_theta_max     22.26
_cell_measurement_temperature     273(2)
_exptl_crystal_description     plate
_exptl_crystal_colour     colourless
_exptl_crystal_size_max     0.49
_exptl_crystal_size_mid     0.32
_exptl_crystal_size_min     0.15
_exptl_crystal_density_diffrn     1.349
_exptl_crystal_density_meas     ?
_exptl_crystal_density_method     'not measured'
_exptl_crystal_F_000     408
_exptl_absorpt_coefficient_mu     0.302
_exptl_absorpt_correction_type     multi-scan
_exptl_absorpt_process_details
;
(SADABS; Bruker, 2000)
;
_exptl_absorpt_correction_T_min     0.864
_exptl_absorpt_correction_T_max     0.961
_exptl_special_details
;
;
_diffrn_ambient_temperature     273(2)
_diffrn_radiation_type     MoK\a
_diffrn_radiation_wavelength     0.71073
_diffrn_radiation_source     'fine-focus sealed tube'
_diffrn_radiation_monochromator     graphite
_diffrn_measurement_device_type
;
Bruker SMART APEX CCD area-detector
;
_diffrn_measurement_method     '\w scan'
_diffrn_detector_area_resol_mean     ?
_diffrn_reflns_number     5160
_diffrn_reflns_av_R_equivalents     0.0441
_diffrn_reflns_av_sigmaI/netI     0.0317
_diffrn_reflns_theta_min     1.82
_diffrn_reflns_theta_max     25.49
_diffrn_reflns_theta_full     25.49
_diffrn_measured_fraction_theta_max     1.000
_diffrn_measured_fraction_theta_full     1.000
_diffrn_reflns_limit_h_min     -27
_diffrn_reflns_limit_h_max     25
_diffrn_reflns_limit_k_min     -10
_diffrn_reflns_limit_k_max     10
_diffrn_reflns_limit_l_min     -5
_diffrn_reflns_limit_l_max     5
_diffrn_standards_number     ?
_diffrn_standards_interval_count     ?
_diffrn_standards_interval_time     ?
_diffrn_standards_decay_%     ?
_refine_special_details
;
Refinement of <i>F</i>^2^ against ALL reflections. The weighted <i>R</i>-factor
<i>wR</i> and goodness of fit <i>S</i> are based on <i>F</i>^2^, conventional
<i>R</i>-factors <i>R</i> are based on <i>F</i>, with <i>F</i> set to zero for
negative <i>F</i>^2^. The threshold expression of <i>F</i>^2^ >
\s(<i>F</i>^2^) is used only for calculating <i>R</i>-factors(gt) <i>etc</i>.
and is not relevant to the choice of reflections for refinement.
<i>R</i>-factors based on <i>F</i>^2^ are statistically about twice as large
as those based on <i>F</i>, and <i>R</i>- factors based on ALL data will be
even larger.
;
_reflns_number_total     955
_reflns_number_gt     733
_reflns_threshold_expression     I>2\s(I)
_refine_ls_structure_factor_coef     Fsqd
_refine_ls_matrix_type     full
_refine_ls_R_factor_all     0.0642
_refine_ls_R_factor_gt     0.0471
_refine_ls_wR_factor_gt     0.1092
_refine_ls_wR_factor_ref     0.1188
_refine_ls_goodness_of_fit_ref     1.113
_refine_ls_restrained_S_all     1.113
_refine_ls_number_reflns     955
_refine_ls_number_parameters     77
_refine_ls_number_restraints     1
_refine_ls_hydrogen_treatment     mixed
_refine_ls_weighting_scheme     calc
_refine_ls_weighting_details
         'calc w=1/[\s^2^(Fo^2^)+(0.0557P)^2^+0.1844P] where P=(Fo^2^+2Fc^2^)/3'
_atom_sites_solution_hydrogens     geom
_atom_sites_solution_primary     direct
_atom_sites_solution_secondary     difmap
_refine_ls_shift/su_max     0.000
_refine_ls_shift/su_mean     0.000
_refine_diff_density_max     0.387
_refine_diff_density_min     -0.188
_refine_ls_extinction_method     none
_refine_ls_extinction_coef     ?
loop_
    _atom_type_symbol
    _atom_type_description
    _atom_type_scat_dispersion_real
    _atom_type_scat_dispersion_imag
    _atom_type_scat_source
    'C' 'C' 0.0033 0.0016
                         'International Tables Vol C Tables 4.2.6.8 and 6.1.1.4'
    'H' 'H' 0.0000 0.0000
                         'International Tables Vol C Tables 4.2.6.8 and 6.1.1.4'
    'N' 'N' 0.0061 0.0033
                         'International Tables Vol C Tables 4.2.6.8 and 6.1.1.4'
    'O' 'O' 0.0106 0.0060
                         'International Tables Vol C Tables 4.2.6.8 and 6.1.1.4'
    'S' 'S' 0.1246 0.1234
                         'International Tables Vol C Tables 4.2.6.8 and 6.1.1.4'
_computing_data_collection
;
SMART (Bruker, 2000)
;
_computing_cell_refinement
;
SAINT (Bruker, 2000)
;
_computing_data_reduction
;
SAINT (Bruker, 2000)
;
_computing_structure_solution
;
SHELXS97 (Sheldrick, 2008)
;
_computing_structure_refinement
;
SHELXL97 (Sheldrick, 2008)
;
_computing_molecular_graphics
;
SHELXTL (Sheldrick, 2008)
;
_computing_publication_material
;
SHELXTL (Sheldrick, 2008), PARST (Nardelli, 1995) and PLATON
(Spek, 2009)
;
loop_
    _atom_site_type_symbol
    _atom_site_label
    _atom_site_fract_x
    _atom_site_fract_y
    _atom_site_fract_z
    _atom_site_U_iso_or_equiv
    _atom_site_adp_type
    _atom_site_calc_flag
    _atom_site_refinement_flags
    _atom_site_occupancy
    _atom_site_symmetry_multiplicity
    _atom_site_disorder_assembly
    _atom_site_disorder_group
    S S1 0.28836(4) 0.2500 0.85946(16) 0.0354(3) Uani d S 1 2 . .
    O O1 0.28301(8) 0.11111(18) 1.0084(3) 0.0462(5) Uani d . 1 1 . .
    N N1 0.17475(16) 0.2500 0.7198(6) 0.0483(8) Uani d S 1 2 . .
    C C1 0.35416(16) 0.2500 0.6642(7) 0.0379(9) Uani d S 1 2 . .
    C C2 0.37872(13) 0.1154(3) 0.5815(6) 0.0488(7) Uani d . 1 1 . .
    H H2A 0.3624 0.0246 0.6398 0.059 Uiso calc R 1 1 . .
    C C3 0.42793(13) 0.1177(3) 0.4109(6) 0.0557(8) Uani d . 1 1 . .
    H H3A 0.4446 0.0268 0.3543 0.067 Uiso calc R 1 1 . .
    C C4 0.45334(18) 0.2500 0.3212(7) 0.0477(10) Uani d S 1 2 . .
    C C5 0.5064(2) 0.2500 0.1335(11) 0.0714(16) Uani d SD 1 2 . .
    H H5B 0.505(2) 0.320(5) 0.013(11) 0.14(2) Uiso d . 1 1 . .
    C C6 0.23235(16) 0.2500 0.5941(7) 0.0383(9) Uani d S 1 2 . .
    H H6A 0.2369 0.3385 0.4788 0.046 Uiso calc PR 0.50 1 . .
    H H6B 0.2369 0.1615 0.4788 0.046 Uiso calc PR 0.50 1 . .
    C C7 0.1292(2) 0.2500 0.8320(11) 0.0707(14) Uani d S 1 2 . .
    H H5A 0.549(2) 0.2500 0.242(17) 0.21(4) Uiso d SD 1 2 . .
loop_
    _atom_site_aniso_label
    _atom_site_aniso_U_11
    _atom_site_aniso_U_22
    _atom_site_aniso_U_33
    _atom_site_aniso_U_12
    _atom_site_aniso_U_13
    _atom_site_aniso_U_23
    S1 0.0508(6) 0.0300(5) 0.0255(4) 0.000 0.0031(4) 0.000
    O1 0.0676(13) 0.0360(10) 0.0349(10) 0.0001(9) 0.0045(9) 0.0096(7)
    N1 0.051(2) 0.0469(19) 0.0467(18) 0.000 0.0048(17) 0.000
    C1 0.044(2) 0.0368(19) 0.0330(18) 0.000 -0.0023(16) 0.000
    C2 0.0551(18) 0.0383(15) 0.0531(15) -0.0007(13) 0.0084(14) -0.0045(12)
    C3 0.0549(19) 0.0551(18) 0.0572(18) 0.0105(15) 0.0053(15) -0.0108(15)
    C4 0.040(2) 0.065(3) 0.039(2) 0.000 -0.0021(17) 0.000
    C5 0.055(3) 0.104(5) 0.056(3) 0.000 0.012(3) 0.000
    C6 0.051(2) 0.0355(18) 0.0288(17) 0.000 0.0018(16) 0.000
    C7 0.066(3) 0.059(3) 0.087(4) 0.000 0.008(3) 0.000
_geom_special_details
;
All e.s.d.'s (except the e.s.d. in the dihedral angle between two l.s. planes)
are estimated using the full covariance matrix. The cell e.s.d.'s are taken
into account individually in the estimation of e.s.d.'s in distances, angles
and torsion angles; correlations between e.s.d.'s in cell parameters are only
used when they are defined by crystal symmetry. An approximate (isotropic)
treatment of cell e.s.d.'s is used for estimating e.s.d.'s involving l.s.
planes.
;
loop_
    _geom_bond_atom_site_label_1
    _geom_bond_atom_site_label_2
    _geom_bond_site_symmetry_2
    _geom_bond_distance
    _geom_bond_publ_flag
    S1 O1 7_565 1.4340(16) ?
    S1 O1 . 1.4341(16) ?
    S1 C1 . 1.748(4) ?
    S1 C6 . 1.794(4) ?
    N1 C7 . 1.154(5) ?
    N1 C6 . 1.424(5) ?
    C1 C2 7_565 1.375(3) ?
    C1 C2 . 1.375(3) ?
    C2 C3 . 1.376(4) ?
    C2 H2A . 0.9300 ?
    C3 C4 . 1.375(4) ?
    C3 H3A . 0.9300 ?
    C4 C3 7_565 1.375(4) ?
    C4 C5 . 1.494(6) ?
    C5 H5B . 0.85(5) ?
    C5 H5A . 1.095(10) ?
    C6 H6A . 0.9700 ?
    C6 H6B . 0.9700 ?
loop_
    _geom_angle_atom_site_label_1
    _geom_angle_atom_site_label_2
    _geom_angle_atom_site_label_3
    _geom_angle_site_symmetry_1
    _geom_angle_site_symmetry_3
    _geom_angle
    _geom_angle_publ_flag
    O1 S1 O1 7_565 . 118.66(14) ?
    O1 S1 C1 7_565 . 110.03(9) ?
    O1 S1 C1 . . 110.03(9) ?
    O1 S1 C6 7_565 . 107.61(10) ?
    O1 S1 C6 . . 107.61(10) ?
    C1 S1 C6 . . 101.45(16) ?
    C7 N1 C6 . . 177.2(4) ?
    C2 C1 C2 7_565 . 120.8(3) ?
    C2 C1 S1 7_565 . 119.56(18) ?
    C2 C1 S1 . . 119.56(18) ?
    C1 C2 C3 . . 118.8(3) ?
    C1 C2 H2A . . 120.6 ?
    C3 C2 H2A . . 120.6 ?
    C4 C3 C2 . . 122.2(3) ?
    C4 C3 H3A . . 118.9 ?
    C2 C3 H3A . . 118.9 ?
    C3 C4 C3 . 7_565 117.3(4) ?
    C3 C4 C5 . . 121.33(18) ?
    C3 C4 C5 7_565 . 121.33(18) ?
    C4 C5 H5B . . 113(3) ?
    C4 C5 H5A . . 114(5) ?
    H5B C5 H5A . . 111(4) ?
    N1 C6 S1 . . 108.9(2) ?
    N1 C6 H6A . . 109.9 ?
    S1 C6 H6A . . 109.9 ?
    N1 C6 H6B . . 109.9 ?
    S1 C6 H6B . . 109.9 ?
    H6A C6 H6B . . 108.3 ?
loop_
    _geom_torsion_atom_site_label_1
    _geom_torsion_atom_site_label_2
    _geom_torsion_atom_site_label_3
    _geom_torsion_atom_site_label_4
    _geom_torsion_site_symmetry_1
    _geom_torsion_site_symmetry_2
    _geom_torsion_site_symmetry_3
    _geom_torsion_site_symmetry_4
    _geom_torsion
    _geom_torsion_publ_flag
    O1 S1 C1 C2 7_565 . . 7_565 -25.6(3) ?
    O1 S1 C1 C2 . . . 7_565 -158.2(2) ?
    C6 S1 C1 C2 . . . 7_565 88.1(3) ?
    O1 S1 C1 C2 7_565 . . . 158.2(2) ?
    O1 S1 C1 C2 . . . . 25.6(3) ?
    C6 S1 C1 C2 . . . . -88.1(3) ?
    C2 C1 C2 C3 7_565 . . . -0.9(6) ?
    S1 C1 C2 C3 . . . . 175.2(2) ?
    C1 C2 C3 C4 . . . . 0.2(5) ?
    C2 C3 C4 C3 . . . 7_565 0.6(6) ?
    C2 C3 C4 C5 . . . . -179.3(4) ?
    O1 S1 C6 N1 7_565 . . . -64.47(9) ?
    O1 S1 C6 N1 . . . . 64.47(9) ?
    C1 S1 C6 N1 . . . . 180.0 ?
loop_
    _geom_hbond_atom_site_label_D
    _geom_hbond_atom_site_label_H
    _geom_hbond_atom_site_label_A
    _geom_hbond_site_symmetry_A
    _geom_hbond_distance_DH
    _geom_hbond_distance_HA
    _geom_hbond_distance_DA
    _geom_hbond_angle_DHA
    C6 H6A O1 8_665 0.97 2.47 3.2519(18) 138.0
    C6 H6A O1 7_564 0.97 2.54 3.296(4) 134.6
    C6 H6B O1 1_554 0.97 2.54 3.296(4) 134.6
    C6 H6B O1 2_554 0.97 2.47 3.2519(18) 138.0
_iucr_refine_instructions_details
;
TITL a in Pnma
CELL 0.71073  22.3422   8.8807   4.8462  90.000  90.000  90.000
ZERR    4.00   0.0051   0.0020   0.0012   0.000   0.000   0.000
LATT  1
SYMM 0.5-X, -Y, 0.5+Z
SYMM -X, 0.5+Y, -Z
SYMM 0.5+X, 0.5-Y, 0.5-Z
SFAC C H N O S
UNIT 36 36 4 8 4
TEMP 0
CONF
ACTA
L.S. 20
OMIT -3 51
DFIX 1.1 0.01 C5 H5A
BOND $H
FMAP 2 2 60
EQIV $1 1/2-x, 1/2+y, -1/2+z
HTAB C6 O1_$1
EQIV $2 x,1/2-y,-1+z
HTAB C6 O1_$2
EQIV $3 x, y, -1+z
HTAB C6 O1_$3
EQIV $4 1/2-x, -y,-1/2+z
HTAB C6 O1_$4
SIZE 0.49 0.32 0.15
PLAN 10
WGHT    0.055700    0.184400
FVAR       0.64138
S1    5    0.288363    0.250000    0.859462    10.50000    0.05080    0.03000 =
         0.02550    0.00000    0.00305    0.00000
O1    4    0.283012    0.111110    1.008382    11.00000    0.06759    0.03600 =
         0.03488    0.00963    0.00452    0.00010
N1    3    0.174750    0.250000    0.719807    10.50000    0.05124    0.04688 =
         0.04667    0.00000    0.00477    0.00000
C1    1    0.354164    0.250000    0.664164    10.50000    0.04370    0.03685 =
         0.03305    0.00000   -0.00230    0.00000
C2    1    0.378717    0.115449    0.581479    11.00000    0.05506    0.03828 =
         0.05306   -0.00449    0.00837   -0.00067
AFIX  43
H2A   2    0.362368    0.024550    0.639783    11.00000   -1.20000
AFIX   0
C3    1    0.427925    0.117737    0.410866    11.00000    0.05492    0.05508 =
         0.05719   -0.01080    0.00532    0.01055
AFIX  43
H3A   2    0.444550    0.026828    0.354302    11.00000   -1.20000
AFIX   0
C4    1    0.453339    0.250000    0.321217    10.50000    0.03954    0.06495 =
         0.03876    0.00000   -0.00211    0.00000
C5    1    0.506367    0.250000    0.133541    10.50000    0.05452    0.10398 =
         0.05575    0.00000    0.01206    0.00000
H5B   2    0.505211    0.319729    0.013439    11.00000    0.14199
C6    1    0.232348    0.250000    0.594135    10.50000    0.05069    0.03548 =
         0.02881    0.00000    0.00180    0.00000
AFIX  23
H6A   2    0.236860    0.338539    0.478787    10.50000   -1.20000
H6B   2    0.236860    0.161461    0.478787    10.50000   -1.20000
AFIX   0
C7    1    0.129192    0.250000    0.832048    10.50000    0.06596    0.05883 =
         0.08738    0.00000    0.00849    0.00000
H5A   2    0.549406    0.250000    0.241687    10.50000    0.21360
HKLF 4
REM  a in Pnma
REM R1 =  0.0471 for    733 Fo > 4sig(Fo)  and  0.0642 for all    955 data
REM     77 parameters refined using      1 restraints
END
WGHT      0.0556      0.1839
REM Highest difference peak  0.387,  deepest hole -0.188,  1-sigma level  0.052
Q1    1   0.3243  0.2500  0.7448  10.50000  0.05    0.39
Q2    1   0.0942  0.2500  0.9281  10.50000  0.05    0.31
Q3    1   0.2577  0.2500  0.7300  10.50000  0.05    0.30
Q4    1   0.5250  0.3596  0.1478  11.00000  0.05    0.24
Q5    1   0.3575  0.1965  0.5801  11.00000  0.05    0.22
Q6    1   0.3737  0.2056  0.6836  11.00000  0.05    0.21
Q7    1   0.1572  0.2500  0.9184  10.50000  0.05    0.20
Q8    1   0.2657  0.1422  0.8773  11.00000  0.05    0.19
Q9    1   0.4351  0.0775  0.4248  11.00000  0.05    0.18
Q10   1   0.4834  0.2500  0.2351  10.50000  0.05    0.18
;
