# Supplementary material for: Crystal structure of p-toluene­sulfonyl­methyl isocyanide
Source: Acta Crystallogr E Crystallogr Commun. 2015 May 20;71(Pt 6):o412. doi: 10.1107/S2056989015008816 (PMC4459310; doi:10.1107/S2056989015008816)
Supplement: Supplementary file 2 [file e-71-0o412-Isup2.hkl]

# 
# h,k,l, Fc-squared, Fo-squared, sigma(Fo-squared) and status flag 
# 
data_I
_shelx_title ' a in Pnma' 
_shelx_refln_list_code          4 
_shelx_F_calc_maximum      149.46 
_exptl_crystal_F_000       408.00 
_reflns_d_resolution_high  0.8256 
 
loop_ 
 _symmetry_equiv_pos_as_xyz 
 'x, y, z' 
 '-x+1/2, -y, z+1/2' 
 '-x, y+1/2, -z' 
 'x+1/2, -y+1/2, -z+1/2' 
 '-x, -y, -z' 
 'x-1/2, y, -z-1/2' 
 'x, -y-1/2, z' 
 '-x-1/2, y-1/2, z-1/2' 
 
_cell_length_a    22.3422 
_cell_length_b     8.8807 
_cell_length_c     4.8462 
_cell_angle_alpha  90.000 
_cell_angle_beta   90.000 
_cell_angle_gamma  90.000 
 
_shelx_F_squared_multiplier     1.000 
 
loop_ 
 _refln_index_h 
 _refln_index_k 
 _refln_index_l 
 _refln_F_squared_calc 
 _refln_F_squared_meas 
 _refln_F_squared_sigma 
 _refln_observed_status 
   2   0   0     5958.74     6444.30     29.80 o 
   4   0   0      890.50      886.31     16.82 o 
   6   0   0      558.77      519.65     29.23 o 
   8   0   0       51.77       64.39      6.04 o 
  10   0   0      284.24      237.34     11.21 o 
  12   0   0     2526.63     2403.90     34.75 o 
  14   0   0     2888.57     2764.11     40.74 o 
  16   0   0       41.67       37.11      8.38 o 
  18   0   0      434.32      423.59     20.88 o 
  20   0   0      151.11      137.52     22.97 o 
  22   0   0        1.29        5.57      9.60 o 
  24   0   0      138.48      162.63     29.12 o 
  26   0   0       14.97       26.91     15.75 o 
   2   1   0     5931.87     6088.47     36.80 o 
   4   1   0       39.38       41.70      3.43 o 
   6   1   0     3507.24     3565.52     21.08 o 
   8   1   0     3349.66     3397.42     22.69 o 
  10   1   0     1107.41     1072.90     14.36 o 
  12   1   0     1005.60     1040.17     16.84 o 
  14   1   0      521.89      524.57     12.88 o 
  16   1   0      561.56      554.07     14.44 o 
  18   1   0      890.16      806.72     18.40 o 
  20   1   0      368.15      385.42     17.33 o 
  22   1   0      164.29      181.16     20.25 o 
  24   1   0        1.22        4.86     12.77 o 
  26   1   0       10.08       38.24     12.74 o 
   0   2   0    22338.68    23789.98    252.41 o 
   2   2   0     2051.93     1997.13     14.14 o 
   4   2   0     1340.61     1235.22     14.41 o 
   6   2   0      798.75      849.78     15.75 o 
   8   2   0        7.78       18.92      4.41 o 
  10   2   0       46.77       44.42      3.79 o 
  12   2   0      326.57      294.45      8.52 o 
  14   2   0      371.24      357.56     10.64 o 
  16   2   0       74.74       76.15      6.66 o 
  18   2   0       95.02      103.50     11.31 o 
  20   2   0       13.90       27.82      6.85 o 
  22   2   0       13.56       23.43      7.05 o 
  24   2   0       50.06       57.18     19.91 o 
  26   2   0       32.35       61.70     23.19 o 
   2   3   0     2579.50     2841.20     20.97 o 
   4   3   0       43.75       30.83      3.33 o 
   6   3   0      326.46      336.70      9.25 o 
   8   3   0      206.61      292.51     11.49 o 
  10   3   0        9.59        4.42      3.86 o 
  12   3   0        0.82        3.77      4.91 o 
  14   3   0       77.66       80.83      6.71 o 
  16   3   0      143.73      157.90     12.88 o 
  18   3   0     1319.92     1229.99     31.02 o 
  20   3   0       10.33       17.74      9.15 o 
  22   3   0       17.35       14.81      8.42 o 
  24   3   0       12.51       12.20     14.73 o 
   0   4   0      903.28      888.67     16.00 o 
   2   4   0      313.13      313.76      7.80 o 
   4   4   0      317.30      291.23      6.84 o 
   6   4   0     1572.28     1704.20     19.39 o 
   8   4   0       10.18       12.60      5.31 o 
  10   4   0       24.47       29.39      5.83 o 
  12   4   0       39.12       28.72      6.66 o 
  14   4   0       12.81       16.00      5.36 o 
  16   4   0      106.48      100.57     11.02 o 
  18   4   0        3.12        7.28      6.65 o 
  20   4   0      165.56      167.18     20.39 o 
  22   4   0       49.88       54.51     13.78 o 
  24   4   0       13.44       10.42     15.64 o 
   2   5   0       39.92       45.03      4.11 o 
   4   5   0      129.28      136.74      6.65 o 
   6   5   0      509.46      527.29     10.12 o 
   8   5   0       41.44       32.50      4.92 o 
  10   5   0       92.92       93.61     10.55 o 
  12   5   0       37.52       37.95      7.12 o 
  14   5   0       43.94       36.99     10.75 o 
  16   5   0      155.91      157.08     18.90 o 
  18   5   0      753.66      634.45     49.71 o 
  20   5   0       31.00       43.11     12.41 o 
  22   5   0        0.47      -10.77      7.78 o 
   0   6   0     5693.09     5968.67     58.76 o 
   2   6   0     1227.92     1188.16     18.96 o 
   4   6   0      164.07      176.09      7.33 o 
   6   6   0        0.01       -0.42      2.41 o 
   8   6   0        7.58        6.74      3.11 o 
  10   6   0      125.48      140.39     16.78 o 
  12   6   0      470.56      414.10     25.05 o 
  14   6   0      420.61      429.23     27.17 o 
  16   6   0      101.97       97.80     26.42 o 
  18   6   0       63.11       80.65     20.89 o 
  20   6   0        6.15       24.31     10.35 o 
  22   6   0        0.38        2.65      8.53 o 
   2   7   0      753.02      733.56     14.43 o 
   4   7   0      183.75      170.80      8.15 o 
   6   7   0      660.15      630.49     13.44 o 
   8   7   0      849.69      811.22     19.98 o 
  10   7   0      422.37      422.03     15.98 o 
  12   7   0      175.42      164.83     24.75 o 
  14   7   0       78.61       67.31     16.12 o 
  16   7   0      185.98      169.29     22.60 o 
  18   7   0      187.20      164.83     22.91 o 
  20   7   0      155.27      173.12     24.07 o 
   0   8   0     3478.95     3293.36     45.81 o 
   2   8   0      609.08      596.72     14.45 o 
   4   8   0       42.48       46.98      5.54 o 
   6   8   0       32.21       17.09      7.93 o 
   8   8   0        3.65        7.02      9.86 o 
  10   8   0       59.30       74.95     15.48 o 
  12   8   0      349.63      325.35     28.24 o 
  14   8   0      319.11      308.66     34.57 o 
  16   8   0       25.09       24.47     12.68 o 
  18   8   0       49.87       44.56     16.41 o 
   2   9   0       79.81       79.85     11.70 o 
   4   9   0       38.10       30.99      7.04 o 
   6   9   0      146.21      143.56     12.61 o 
   8   9   0       78.08       81.04     16.11 o 
  10   9   0       53.03       51.99     16.80 o 
  12   9   0       29.30       65.88     25.18 o 
  14   9   0       37.17       45.11     13.05 o 
   0  10   0      193.03      188.20     32.26 o 
   2  10   0      108.51      117.10     20.10 o 
   4  10   0       34.90       42.41     10.87 o 
   6  10   0       13.77       17.06     16.64 o 
   8  10   0        8.44       18.19     10.46 o 
   1   0   1     1366.08     1440.09     18.09 o 
   2   0   1       23.52       39.58      3.76 o 
   3   0   1      409.00      412.29      8.37 o 
   4   0   1     1832.46     1821.95     17.68 o 
   5   0   1    19157.13    20593.15     57.85 o 
   6   0   1      105.91      105.71      4.39 o 
   7   0   1     4178.94     4441.00     28.35 o 
   8   0   1      519.26      396.86      9.07 o 
   9   0   1     4433.00     4783.92     45.98 o 
  10   0   1     1578.84     1726.61     19.64 o 
  11   0   1      128.21      120.00      6.61 o 
  12   0   1        2.22        8.46      3.18 o 
  13   0   1      420.39      372.98     13.34 o 
  14   0   1        3.30       10.24      3.57 o 
  15   0   1      154.21      137.42     12.82 o 
  16   0   1      472.84      410.96     12.73 o 
  17   0   1      147.49      143.62      9.51 o 
  18   0   1      273.49      263.12     15.02 o 
  19   0   1      354.77      359.76     16.72 o 
  20   0   1      184.19      178.71     14.72 o 
  21   0   1       16.47       11.86      5.77 o 
  22   0   1        1.22       17.23      7.90 o 
  23   0   1       65.56       86.22     15.53 o 
  24   0   1        1.68       11.94      7.81 o 
  25   0   1       31.41       27.35     14.95 o 
  26   0   1        1.38      -10.65     13.86 o 
   0   1   1     4607.74     4923.96     26.94 o 
   1   1   1      193.97      221.85      4.13 o 
   2   1   1     9351.38     9827.55     32.94 o 
   3   1   1     5085.42     5283.94     17.56 o 
   4   1   1      896.54     1042.00      9.28 o 
   5   1   1       15.99       14.81      2.05 o 
   6   1   1      311.73      313.71      6.27 o 
   7   1   1       58.88       51.01      3.49 o 
   8   1   1      141.15      171.84      5.65 o 
   9   1   1      768.43      825.05     10.84 o 
  10   1   1      125.78      127.99      5.27 o 
  11   1   1     1208.03     1233.22     14.38 o 
  12   1   1      468.75      388.86      9.93 o 
  13   1   1      553.89      507.73     10.22 o 
  14   1   1      115.56      126.11      6.30 o 
  15   1   1      465.61      459.97     10.54 o 
  16   1   1      109.86       94.02      6.20 o 
  17   1   1      252.87      247.85      8.89 o 
  18   1   1        4.90        5.16      3.25 o 
  19   1   1        3.84       14.15      3.90 o 
  20   1   1       44.69       55.79      6.82 o 
  21   1   1        3.73        8.67      4.14 o 
  22   1   1       11.67       15.49      4.73 o 
  23   1   1       24.19       48.52      8.05 o 
  24   1   1        8.33       16.25      7.54 o 
  25   1   1       55.52       76.52     12.65 o 
  26   1   1       43.98       52.17     10.41 o 
   1   2   1      207.25      183.87      3.78 o 
   2   2   1       64.89       77.90      3.44 o 
   3   2   1       29.58       17.59      2.23 o 
   4   2   1      268.56      258.92      5.56 o 
   5   2   1     1301.71     1365.77     12.01 o 
   6   2   1      495.67      453.53      9.24 o 
   7   2   1      567.11      534.95     10.41 o 
   8   2   1      702.56      625.78     11.65 o 
   9   2   1      718.28      704.22     11.03 o 
  10   2   1      224.24      227.56      7.78 o 
  11   2   1        5.71        6.18      2.98 o 
  12   2   1       44.61       55.90      4.46 o 
  13   2   1       71.99       84.09      5.25 o 
  14   2   1        9.03       14.14      3.32 o 
  15   2   1        7.20        7.56      3.31 o 
  16   2   1      624.64      569.99     12.05 o 
  17   2   1        0.02        5.23      2.91 o 
  18   2   1      264.31      246.54      9.27 o 
  19   2   1       30.75       40.88      5.16 o 
  20   2   1      171.04      153.76     10.80 o 
  21   2   1       42.78       52.58      8.65 o 
  22   2   1        0.78        4.40      7.25 o 
  23   2   1        6.20       11.99      5.57 o 
  24   2   1        0.41        6.50      6.51 o 
  25   2   1        1.38        1.85      9.73 o 
  26   2   1        8.73       13.43     10.51 o 
   0   3   1     3235.51     3616.58     27.44 o 
   1   3   1       14.09       20.70      2.19 o 
   2   3   1     3491.55     3565.56     17.35 o 
   3   3   1     1898.43     2240.96     16.49 o 
   4   3   1        3.21        6.96      2.17 o 
   5   3   1      238.93      232.59      6.31 o 
   6   3   1        0.00       -0.24      1.81 o 
   7   3   1       93.34       91.42      5.78 o 
   8   3   1      295.75      292.67      9.01 o 
   9   3   1      164.23      173.96      7.77 o 
  10   3   1       46.49       51.81      5.48 o 
  11   3   1       53.46       56.71      6.21 o 
  12   3   1       34.95       34.28      5.40 o 
  13   3   1      102.37       92.29      6.48 o 
  14   3   1      437.78      429.94      9.95 o 
  15   3   1       20.81       16.50      3.38 o 
  16   3   1      145.21      132.62      7.85 o 
  17   3   1      127.00      135.32      9.08 o 
  18   3   1        1.02       -1.18      3.80 o 
  19   3   1        8.07       12.63      4.73 o 
  20   3   1       35.71       41.99      6.33 o 
  21   3   1        5.03       11.05      4.59 o 
  22   3   1       15.37        8.73      7.73 o 
  23   3   1      144.03      150.94     13.95 o 
  24   3   1        1.35        5.98      7.26 o 
  25   3   1        7.24       17.13      7.72 o 
   1   4   1      372.35      365.53      6.47 o 
   2   4   1        1.96        4.08      1.77 o 
   3   4   1        1.80        2.84      1.92 o 
   4   4   1      157.38      190.37      6.17 o 
   5   4   1      135.80      164.43      6.30 o 
   6   4   1      554.83      498.73      9.99 o 
   7   4   1       24.80       29.26      3.63 o 
   8   4   1      540.45      536.57     12.53 o 
   9   4   1       41.84       51.11      5.64 o 
  10   4   1       24.13       26.84      4.65 o 
  11   4   1      101.67      106.92      7.50 o 
  12   4   1      124.26      130.71      9.15 o 
  13   4   1        0.06        1.69      3.23 o 
  14   4   1       26.58       26.18      5.09 o 
  15   4   1       89.21      101.36      9.03 o 
  16   4   1      659.69      566.51     13.97 o 
  17   4   1       41.76       49.64      6.94 o 
  18   4   1      197.36      197.87     12.47 o 
  19   4   1        2.87        3.66      4.21 o 
  20   4   1      116.43      129.35     11.08 o 
  21   4   1       80.52       93.38     14.33 o 
  22   4   1        1.50        1.54      5.63 o 
  23   4   1        1.39        4.59      7.62 o 
  24   4   1        0.05       11.70      7.51 o 
   0   5   1     1736.94     1884.61     22.07 o 
   1   5   1       60.73       61.94      3.53 o 
   2   5   1     1598.33     1611.45     15.46 o 
   3   5   1       19.30       34.33      3.16 o 
   4   5   1        0.06        3.01      2.03 o 
   5   5   1        1.22       -1.07      1.99 o 
   6   5   1        3.66        7.10      2.97 o 
   7   5   1       15.87       17.13      2.91 o 
   8   5   1       47.56       53.22      5.05 o 
   9   5   1      126.89      130.33      6.91 o 
  10   5   1       45.56       43.67      5.32 o 
  11   5   1      135.22      150.11      8.97 o 
  12   5   1       71.88       76.64      7.85 o 
  13   5   1      138.23      137.14     10.01 o 
  14   5   1      278.02      261.30     13.01 o 
  15   5   1        5.51        6.11      4.50 o 
  16   5   1       80.45       89.46      9.24 o 
  17   5   1        7.35        7.07      4.61 o 
  18   5   1        0.36        2.26      6.71 o 
  19   5   1        9.16        5.40      5.81 o 
  20   5   1       20.75       32.38      8.24 o 
  21   5   1        5.96        6.09      9.02 o 
  22   5   1       10.62        1.74      7.07 o 
  23   5   1       65.42       59.23     11.02 o 
   1   6   1        0.89        2.76      2.06 o 
   2   6   1        8.60       13.34      2.50 o 
   3   6   1      137.20      127.40      5.53 o 
   4   6   1      178.59      200.23      6.41 o 
   5   6   1      990.52      980.49     14.91 o 
   6   6   1       99.22      106.44      6.37 o 
   7   6   1      630.86      556.04     11.43 o 
   8   6   1      227.55      221.57      9.10 o 
   9   6   1      394.49      394.42     12.57 o 
  10   6   1      167.73      171.68     10.03 o 
  11   6   1       39.10       39.41      5.98 o 
  12   6   1       16.73       19.33      5.23 o 
  13   6   1       30.24       34.11      6.65 o 
  14   6   1        2.77       -2.22      4.47 o 
  15   6   1        0.23        4.11      5.54 o 
  16   6   1      191.39      173.15     15.26 o 
  17   6   1       17.01       19.99     10.50 o 
  18   6   1      116.64       99.66     12.42 o 
  19   6   1       67.92       93.39     11.77 o 
  20   6   1       87.01       94.81     19.85 o 
  21   6   1       26.19       36.32     10.33 o 
   0   7   1      741.15      737.37     16.97 o 
   1   7   1      213.55      207.57      7.36 o 
   2   7   1      683.47      668.16     11.44 o 
   3   7   1      875.48      872.74     13.85 o 
   4   7   1        3.14        3.98      2.47 o 
   5   7   1       76.57       80.68      5.54 o 
   6   7   1       19.46       17.61      3.25 o 
   7   7   1       21.03       22.07      3.36 o 
   8   7   1       12.72        6.82      3.04 o 
   9   7   1      126.29      115.60      8.57 o 
  10   7   1       46.45       49.08      5.52 o 
  11   7   1      267.13      254.99     12.59 o 
  12   7   1      155.90      166.91     13.99 o 
  13   7   1      161.68      172.65     15.69 o 
  14   7   1       51.12       52.75      9.82 o 
  15   7   1      178.00      199.58     17.03 o 
  16   7   1       26.11       27.61      8.85 o 
  17   7   1      107.14      114.76     14.05 o 
  18   7   1        8.99        7.88      6.54 o 
  19   7   1        0.59        0.08     10.98 o 
  20   7   1        6.09        4.61      9.64 o 
   1   8   1       27.48       29.60      4.06 o 
   2   8   1       10.14        8.25      3.25 o 
   3   8   1       70.58       73.18      5.73 o 
   4   8   1      134.40      144.05      7.48 o 
   5   8   1      723.92      677.57     13.20 o 
   6   8   1       13.56       21.06      3.75 o 
   7   8   1      381.79      345.99     10.87 o 
   8   8   1       84.53       85.31      8.86 o 
   9   8   1      233.79      222.96     12.12 o 
  10   8   1      133.01      130.70     10.18 o 
  11   8   1       22.31       28.90      5.98 o 
  12   8   1        0.98        7.74      4.98 o 
  13   8   1       23.69       33.39      6.49 o 
  14   8   1        5.96       10.12      8.36 o 
  15   8   1       11.49        4.42      6.45 o 
  16   8   1       69.52       77.48     10.79 o 
  17   8   1       34.98       14.01      9.64 o 
   0   9   1      287.01      318.65     16.36 o 
   1   9   1       13.76       21.04      4.42 o 
   2   9   1      264.25      283.32     11.11 o 
   3   9   1       50.81       38.72      7.09 o 
   4   9   1        1.52        2.14      3.23 o 
   5   9   1        1.31        2.87      3.45 o 
   6   9   1        6.46        0.90      4.34 o 
   7   9   1        2.37        3.27      4.06 o 
   8   9   1        0.08        1.03      5.02 o 
   9   9   1       45.77       39.57      8.13 o 
  10   9   1       22.85       16.07     11.07 o 
  11   9   1       66.90       71.56     10.07 o 
  12   9   1       42.14       48.14      9.23 o 
  13   9   1       25.38       40.63      8.74 o 
  14   9   1       41.76       46.08     20.59 o 
   1  10   1        6.50        4.65      4.83 o 
   2  10   1        2.64        2.79      4.61 o 
   3  10   1        8.94       14.57      5.32 o 
   4  10   1       41.94       34.97      7.97 o 
   5  10   1        5.70       11.86      5.98 o 
   6  10   1       50.79       77.07      9.23 o 
   7  10   1       25.11       28.75      7.01 o 
   8  10   1       47.03       25.47      6.57 o 
   0   0   2      757.24      774.25     30.65 o 
   1   0   2      193.85      161.65      7.87 o 
   2   0   2      673.37      729.15     15.21 o 
   3   0   2        0.10        8.51      3.40 o 
   4   0   2      652.29      682.73     15.41 o 
   5   0   2     2475.10     2810.92     30.29 o 
   6   0   2     1192.62     1266.06     17.69 o 
   7   0   2      523.12      597.31     12.72 o 
   8   0   2      155.40      153.94      7.49 o 
   9   0   2     1043.39     1027.02     17.66 o 
  10   0   2      188.61      194.90      8.96 o 
  11   0   2      126.13      150.59      9.70 o 
  12   0   2      102.39       99.00      9.11 o 
  13   0   2      527.71      480.20     16.68 o 
  14   0   2      265.60      277.77     14.62 o 
  15   0   2      357.30      353.69     18.27 o 
  16   0   2       10.07       19.40      6.16 o 
  17   0   2        6.43       11.88      5.56 o 
  18   0   2       17.91       22.73      6.47 o 
  19   0   2        1.96       -3.14      4.13 o 
  20   0   2       51.02       35.12      7.85 o 
  21   0   2       31.43       29.07     10.08 o 
  22   0   2       11.66       20.45     13.80 o 
  23   0   2       43.73       58.83     12.22 o 
  24   0   2        0.69       14.56     13.05 o 
  25   0   2       81.80      118.24     26.57 o 
   1   1   2        0.32       -0.39      1.33 o 
   2   1   2      574.14      559.44      8.82 o 
   3   1   2       97.55       99.89      5.73 o 
   4   1   2      277.59      300.59      7.27 o 
   5   1   2     1311.62     1365.42     15.22 o 
   6   1   2        5.15       11.28      2.40 o 
   7   1   2     5497.55     5852.66     29.68 o 
   8   1   2      100.32       86.55      4.78 o 
   9   1   2        0.12        0.17      1.95 o 
  10   1   2        0.67       -1.31      1.79 o 
  11   1   2      109.52      109.83      5.55 o 
  12   1   2       20.09       15.44      3.18 o 
  13   1   2       22.59       22.52      3.57 o 
  14   1   2        1.66        3.14      2.42 o 
  15   1   2       12.78        9.41      3.35 o 
  16   1   2        0.02        2.19      3.85 o 
  17   1   2       79.92       63.76      6.18 o 
  18   1   2       89.38       80.20      7.72 o 
  19   1   2       91.86      100.37      8.64 o 
  20   1   2       21.84       14.16      4.72 o 
  21   1   2       94.61       94.91      9.23 o 
  22   1   2       43.81       49.52      7.19 o 
  23   1   2       18.83       15.29     10.55 o 
  24   1   2        2.00       -2.19      7.84 o 
  25   1   2        1.55        5.95      8.67 o 
   0   2   2     1424.76     1548.04     19.43 o 
   1   2   2      544.44      498.58      6.90 o 
   2   2   2       82.56       82.78      3.61 o 
   3   2   2       74.32       54.49      3.26 o 
   4   2   2       47.34       48.43      2.97 o 
   5   2   2      168.16      179.39      5.07 o 
   6   2   2      127.84      151.27      4.65 o 
   7   2   2       41.45       49.07      3.12 o 
   8   2   2      103.04      100.35      4.76 o 
   9   2   2      130.68      119.83      5.83 o 
  10   2   2        0.45        4.99      2.83 o 
  11   2   2     1092.77     1066.27     15.68 o 
  12   2   2       50.86       60.00      5.25 o 
  13   2   2      596.49      559.04     11.11 o 
  14   2   2        5.91        2.12      2.56 o 
  15   2   2       91.41       99.83      7.12 o 
  16   2   2        5.99        2.36      2.92 o 
  17   2   2       37.20       32.30      4.86 o 
  18   2   2       10.88       10.40      3.61 o 
  19   2   2        5.61        5.44      6.86 o 
  20   2   2        2.02        5.20      4.13 o 
  21   2   2       24.30       27.35      5.53 o 
  22   2   2        2.56        3.47      5.90 o 
  23   2   2       49.95       58.20     10.08 o 
  24   2   2        8.67       34.38      8.18 o 
   1   3   2        0.64        2.00      1.69 o 
   2   3   2      392.29      463.99      9.16 o 
   3   3   2      957.66      858.75     10.79 o 
   4   3   2       48.34       56.39      4.10 o 
   5   3   2     1055.54     1090.62     13.96 o 
   6   3   2      641.88      633.91     10.83 o 
   7   3   2     1288.21     1225.38     14.92 o 
   8   3   2      759.26      746.61     11.82 o 
   9   3   2      739.05      735.65     15.10 o 
  10   3   2      608.55      565.02     13.63 o 
  11   3   2      408.10      403.43     11.88 o 
  12   3   2      385.02      367.97     11.42 o 
  13   3   2      212.80      236.49     10.33 o 
  14   3   2        1.61        0.98      2.79 o 
  15   3   2       34.65       26.28      4.36 o 
  16   3   2       23.20       18.68      4.35 o 
  17   3   2        8.58        8.77      4.70 o 
  18   3   2       49.34       51.05      6.30 o 
  19   3   2      152.25      151.71      9.60 o 
  20   3   2       23.55       31.98      7.87 o 
  21   3   2       89.68       92.03     11.82 o 
  22   3   2       11.12        4.33      8.47 o 
  23   3   2       49.22       54.22      9.46 o 
  24   3   2        0.24        0.86      6.03 o 
   0   4   2     3639.97     3850.50     32.22 o 
   1   4   2      531.10      505.13      9.16 o 
   2   4   2      476.27      503.86     11.15 o 
   3   4   2      174.04      173.73      6.26 o 
   4   4   2        6.50        7.69      2.36 o 
   5   4   2        8.31        8.42      2.87 o 
   6   4   2        2.40        3.38      2.70 o 
   7   4   2        0.08        4.58      2.37 o 
   8   4   2       29.10       31.93      3.73 o 
   9   4   2       16.86       25.56      4.19 o 
  10   4   2       15.76       16.68      3.72 o 
  11   4   2     1611.96     1506.37     23.46 o 
  12   4   2      234.71      219.19     14.10 o 
  13   4   2      487.28      468.86     14.05 o 
  14   4   2      129.15      120.54      8.94 o 
  15   4   2        6.32        3.36      3.64 o 
  16   4   2       12.73        6.09      5.90 o 
  17   4   2       96.57      117.40      8.61 o 
  18   4   2       50.63       52.33      6.41 o 
  19   4   2        8.98       10.73      5.70 o 
  20   4   2       32.79       49.72      7.93 o 
  21   4   2       15.50       17.03      7.32 o 
  22   4   2        0.07       -6.55      6.36 o 
  23   4   2       48.45       46.43      8.46 o 
   1   5   2        1.47        0.34      1.77 o 
   2   5   2       42.50       57.85      4.07 o 
   3   5   2      345.28      309.54      8.41 o 
   4   5   2        0.03        3.91      2.56 o 
   5   5   2      784.21      770.23     12.93 o 
   6   5   2       93.27      100.47      5.93 o 
   7   5   2     1102.61     1076.40     16.73 o 
   8   5   2       99.43      109.69      6.74 o 
   9   5   2      404.80      365.82     11.95 o 
  10   5   2      154.87      159.18      9.54 o 
  11   5   2      177.74      184.37     10.28 o 
  12   5   2      105.88       98.59      8.49 o 
  13   5   2       45.25       46.48      6.36 o 
  14   5   2        4.04        4.55      4.00 o 
  15   5   2       18.25        7.53      4.86 o 
  16   5   2        6.33        3.66      4.65 o 
  17   5   2       16.75       28.53      7.63 o 
  18   5   2       28.73       34.97      7.03 o 
  19   5   2       98.16       98.78     10.85 o 
  20   5   2        4.85       -3.48      9.20 o 
  21   5   2       57.05       70.10      9.54 o 
  22   5   2        0.06        6.65      7.37 o 
   0   6   2       16.91       18.30      3.85 o 
   1   6   2      187.07      186.28      6.64 o 
   2   6   2        4.98        1.06      1.98 o 
   3   6   2       96.82       90.33      5.62 o 
   4   6   2       28.85       23.45      3.52 o 
   5   6   2      147.62      153.98      7.44 o 
   6   6   2       94.38       97.69      6.39 o 
   7   6   2       35.20       33.88      4.82 o 
   8   6   2        8.50       11.78      3.29 o 
   9   6   2      180.82      181.88     10.61 o 
  10   6   2       13.43       14.81      4.36 o 
  11   6   2      287.18      267.67     12.44 o 
  12   6   2        0.47        6.92      3.73 o 
  13   6   2      230.37      225.00     12.73 o 
  14   6   2       14.04       20.23      5.53 o 
  15   6   2      107.53      105.93      9.69 o 
  16   6   2        0.90        7.15      5.30 o 
  17   6   2       23.05       21.03      6.06 o 
  18   6   2        0.02        2.00      5.86 o 
  19   6   2        0.12       -2.83      8.58 o 
  20   6   2        3.91        5.04      6.11 o 
   1   7   2        3.60        1.87      2.62 o 
   2   7   2      105.04       95.70      6.22 o 
   3   7   2       28.97       34.19      4.24 o 
   4   7   2       38.91       26.85      4.21 o 
   5   7   2      417.43      411.96     12.08 o 
   6   7   2       10.92       13.82      4.41 o 
   7   7   2      997.99      969.47     18.82 o 
   8   7   2       49.78       61.73      6.38 o 
   9   7   2       25.76       28.44      5.07 o 
  10   7   2        5.31        9.22      3.78 o 
  11   7   2       15.47       16.17      5.79 o 
  12   7   2        0.03        1.52      4.31 o 
  13   7   2       31.01       43.27      6.52 o 
  14   7   2        0.44        1.86      4.50 o 
  15   7   2        0.13       -0.11      4.24 o 
  16   7   2        0.01       -3.13      6.16 o 
  17   7   2       37.07       46.13      8.93 o 
  18   7   2       23.70       41.52      9.78 o 
   0   8   2        8.34        3.93      4.62 o 
   1   8   2       58.00       62.32      6.00 o 
   2   8   2        7.96        4.39      3.45 o 
   3   8   2       30.74       27.93      4.53 o 
   4   8   2       10.30        7.90      3.97 o 
   5   8   2      139.79      141.80      8.96 o 
   6   8   2       55.67       56.52      6.09 o 
   7   8   2       42.90       46.12      6.07 o 
   8   8   2       10.34       14.16      4.40 o 
   9   8   2      162.72      154.13      9.64 o 
  10   8   2        6.22       19.32      5.86 o 
  11   8   2       50.47       57.35      6.99 o 
  12   8   2        7.93       24.20      5.63 o 
  13   8   2      111.12      115.86     10.23 o 
  14   8   2       10.93       24.35      5.15 o 
  15   8   2       68.52       79.05     10.46 o 
   1   9   2        6.27        4.35      4.57 o 
   2   9   2        0.04        3.43      3.92 o 
   3   9   2       27.56       26.92      5.64 o 
   4   9   2        0.19       -0.28      4.59 o 
   5   9   2      171.98      164.71     11.24 o 
   6   9   2       14.55       14.55      5.43 o 
   7   9   2      329.72      316.00     14.16 o 
   8   9   2        7.67       13.78      5.26 o 
   9   9   2       41.40       55.70      7.86 o 
  10   9   2       10.11       19.01      6.34 o 
  11   9   2       17.38       26.65      5.96 o 
   0  10   2      130.77      158.85     14.68 o 
   1  10   2       64.55       84.99      7.84 o 
   2  10   2       25.92       27.61      5.89 o 
   3  10   2       20.47       25.06      5.93 o 
   1   0   3      101.38       92.70      6.83 o 
   2   0   3      196.28      185.11     10.46 o 
   3   0   3        4.57       12.92      4.57 o 
   4   0   3      452.56      488.00     23.55 o 
   5   0   3      248.98      253.60     12.31 o 
   6   0   3       57.98       54.71      6.13 o 
   7   0   3       21.92       19.75      5.40 o 
   8   0   3       14.13       14.02      3.90 o 
   9   0   3       57.63       47.68      5.97 o 
  10   0   3      193.30      197.57      9.79 o 
  11   0   3      284.48      298.33     12.13 o 
  12   0   3      185.15      186.49     10.91 o 
  13   0   3        3.34        1.90      4.39 o 
  14   0   3      132.83      133.65     12.27 o 
  15   0   3       15.10        4.40      4.93 o 
  16   0   3        2.74       -1.05      4.53 o 
  17   0   3        3.28        0.22      5.59 o 
  18   0   3       25.35       39.57     10.15 o 
  19   0   3       25.77       27.99      9.59 o 
  20   0   3       35.01       62.07     13.57 o 
  21   0   3       59.97       50.41     11.95 o 
  22   0   3       30.06       35.81     11.06 o 
  23   0   3        3.50       18.55      8.31 o 
   0   1   3       84.93       94.13      5.91 o 
   1   1   3        1.33       -0.33      1.62 o 
   2   1   3      359.84      351.79      8.54 o 
   3   1   3      172.92      182.14      6.68 o 
   4   1   3       18.54       19.34      3.23 o 
   5   1   3        0.19        2.27      2.62 o 
   6   1   3       77.54       83.12      5.97 o 
   7   1   3       79.06       90.74      5.47 o 
   8   1   3      154.14      140.16      6.50 o 
   9   1   3      142.42      151.98      6.80 o 
  10   1   3        9.61       14.34      2.89 o 
  11   1   3      249.90      229.65      8.18 o 
  12   1   3      431.91      406.25     10.74 o 
  13   1   3      126.52      133.87      7.61 o 
  14   1   3        5.20        7.97      3.27 o 
  15   1   3       27.75       31.43      5.31 o 
  16   1   3       36.97       49.04      6.57 o 
  17   1   3        0.12       -1.91      3.59 o 
  18   1   3        1.99       -0.57      4.11 o 
  19   1   3        1.37        3.13      4.56 o 
  20   1   3        1.65       -7.28      4.86 o 
  21   1   3        2.17       -7.56      5.04 o 
  22   1   3        1.52        0.87      5.36 o 
  23   1   3       60.66       55.46      8.51 o 
   1   2   3        0.89        1.52      1.78 o 
   2   2   3      105.02       94.05      4.64 o 
   3   2   3      184.72      172.83      6.03 o 
   4   2   3      111.34      102.76      5.41 o 
   5   2   3     1092.78     1070.05     14.62 o 
   6   2   3      165.94      160.50      6.44 o 
   7   2   3      697.51      695.80     10.52 o 
   8   2   3        3.71        3.06      2.19 o 
   9   2   3      568.48      547.49     10.50 o 
  10   2   3       14.83        5.91      3.13 o 
  11   2   3       10.20        7.87      3.90 o 
  12   2   3       24.83       21.02      4.39 o 
  13   2   3       16.05        9.90      3.41 o 
  14   2   3       20.41       20.90      4.46 o 
  15   2   3        9.77       12.91      3.89 o 
  16   2   3       32.93       49.68      6.71 o 
  17   2   3       20.42       24.35      5.60 o 
  18   2   3       36.44       43.60      6.69 o 
  19   2   3       83.02       89.81      9.49 o 
  20   2   3       35.24       46.91      9.26 o 
  21   2   3      130.14      137.53     17.42 o 
  22   2   3       22.06       22.00      8.10 o 
   0   3   3      164.83      172.99      7.18 o 
   1   3   3      954.54      871.36     11.27 o 
   2   3   3      147.16      115.02      4.99 o 
   3   3   3     1010.32      992.75     14.46 o 
   4   3   3      356.16      357.86      8.81 o 
   5   3   3      207.59      205.48      7.04 o 
   6   3   3      321.04      308.27      9.32 o 
   7   3   3       95.01       88.46      6.07 o 
   8   3   3      170.49      181.04      8.06 o 
   9   3   3      357.82      359.08     12.44 o 
  10   3   3        0.78       -0.28      2.68 o 
  11   3   3      642.92      594.53     16.81 o 
  12   3   3       24.68       24.38      5.22 o 
  13   3   3      491.87      448.87     15.64 o 
  14   3   3      217.86      218.41     12.95 o 
  15   3   3      288.41      297.56     11.32 o 
  16   3   3       89.95      106.86      8.31 o 
  17   3   3       73.64       75.54      7.73 o 
  18   3   3        4.24        8.60      4.62 o 
  19   3   3       37.21       45.97      7.69 o 
  20   3   3        1.71        4.06      5.29 o 
  21   3   3        0.02        6.15      6.53 o 
  22   3   3        6.91       27.88      7.77 o 
   1   4   3        6.79        4.72      2.26 o 
   2   4   3       63.40       57.19      4.40 o 
   3   4   3      312.15      314.98      8.05 o 
   4   4   3       34.66       37.63      4.00 o 
   5   4   3     1368.11     1324.14     18.06 o 
   6   4   3      506.50      486.49     12.22 o 
   7   4   3     1255.04     1226.44     19.30 o 
   8   4   3       33.02       33.74      5.37 o 
   9   4   3      844.90      785.26     17.78 o 
  10   4   3      134.28      139.37      9.52 o 
  11   4   3        4.00        1.25      2.92 o 
  12   4   3        4.30       -1.70      3.33 o 
  13   4   3       49.81       37.22      5.93 o 
  14   4   3        0.04        5.07      4.14 o 
  15   4   3        2.17        4.29      4.47 o 
  16   4   3      101.31      106.78      9.94 o 
  17   4   3       32.34       28.57      5.55 o 
  18   4   3       38.48       30.70      6.11 o 
  19   4   3       96.83      120.52     11.13 o 
  20   4   3       35.21       56.53      9.62 o 
   0   5   3      170.51      164.13     10.78 o 
   1   5   3      244.50      237.27      8.52 o 
   2   5   3      151.93      134.92      7.27 o 
   3   5   3      335.17      309.41     11.43 o 
   4   5   3      192.57      187.27      8.45 o 
   5   5   3       77.04       76.23      6.01 o 
   6   5   3      137.84      116.74      6.83 o 
   7   5   3       27.10       22.27      3.92 o 
   8   5   3       31.79       28.95      5.03 o 
   9   5   3      218.07      224.27     11.62 o 
  10   5   3        2.51        4.39      4.61 o 
  11   5   3      278.52      289.26     13.36 o 
  12   5   3       54.93       66.66      7.88 o 
  13   5   3      204.24      190.29     12.18 o 
  14   5   3      120.05      122.66     10.35 o 
  15   5   3      127.47      122.49     10.53 o 
  16   5   3       45.63       55.23      7.53 o 
  17   5   3       18.34       17.68      5.72 o 
  18   5   3        0.09        6.73      6.03 o 
  19   5   3       15.78       14.67      6.31 o 
   1   6   3        0.34        4.94      3.24 o 
   2   6   3       58.29       52.74      6.25 o 
   3   6   3       19.51       22.75      3.82 o 
   4   6   3       84.86       83.88      6.85 o 
   5   6   3      204.43      197.35      9.99 o 
   6   6   3       29.06       28.24      4.60 o 
   7   6   3      173.70      185.61     10.10 o 
   8   6   3        3.68        0.94      3.52 o 
   9   6   3       80.13       80.01      7.26 o 
  10   6   3        9.11        8.49      4.46 o 
  11   6   3       16.43       20.27      5.30 o 
  12   6   3       13.28       15.63      5.84 o 
  13   6   3        1.32       -0.31      4.12 o 
  14   6   3       32.64       36.40      6.62 o 
  15   6   3        6.35        9.84      4.87 o 
  16   6   3        4.73        4.19      5.52 o 
  17   6   3        5.23       14.66      4.72 o 
   0   7   3       73.80       68.14     12.63 o 
   1   7   3        0.46        3.14      3.75 o 
   2   7   3      101.05      107.62      8.30 o 
   3   7   3       17.18       17.31      4.30 o 
   4   7   3        7.75        4.85      4.10 o 
   5   7   3        0.25       -2.64      4.79 o 
   6   7   3        9.73        4.85      3.90 o 
   7   7   3        1.82        3.32      3.89 o 
   8   7   3       62.17       69.81      7.30 o 
   9   7   3       42.73       46.44      6.21 o 
  10   7   3        8.64       13.44      4.17 o 
  11   7   3       62.11       71.46      9.42 o 
  12   7   3      138.89      159.67     10.20 o 
  13   7   3       33.62       38.03      6.81 o 
  14   7   3        1.53        0.67      4.25 o 
  15   7   3        5.36        6.80      4.74 o 
   1   8   3        2.19        7.62      4.47 o 
   2   8   3       27.51       22.00      5.38 o 
   3   8   3       11.66       21.53      5.57 o 
   4   8   3       46.93       32.62      5.91 o 
   5   8   3       86.37      103.61     10.04 o 
   6   8   3        2.69        0.93      4.20 o 
   7   8   3       54.80       54.39      7.46 o 
   8   8   3        0.02        0.24      4.91 o 
   9   8   3       36.81       42.23      7.07 o 
  10   8   3       19.51       11.59      4.49 o 
  11   8   3        5.41        3.81      3.94 o 
   0   9   3       24.51       32.04      9.06 o 
   1   9   3       51.00       58.65      8.56 o 
   2   9   3       31.07       24.33      6.46 o 
   3   9   3       78.26       96.51      9.16 o 
   4   9   3       11.21       13.51      4.92 o 
   5   9   3       10.65       11.26      6.36 o 
   0   0   4      520.93      534.39     32.40 o 
   1   0   4      173.16      174.23     10.40 o 
   2   0   4        0.23        6.72      3.35 o 
   3   0   4       65.26       68.43      9.08 o 
   4   0   4        1.27        1.15      2.65 o 
   5   0   4       70.41       68.60      7.56 o 
   6   0   4        9.67        8.35      4.65 o 
   7   0   4       38.63       46.20      6.34 o 
   8   0   4        5.33        6.25      3.35 o 
   9   0   4       22.42       26.72      5.06 o 
  10   0   4       36.81       53.35      6.58 o 
  11   0   4      324.14      287.51     19.11 o 
  12   0   4       66.82       83.45      8.70 o 
  13   0   4      106.46      124.95     18.25 o 
  14   0   4      157.79      158.08     14.72 o 
  15   0   4        2.97        1.84      6.94 o 
  16   0   4        0.04       -9.67      6.45 o 
  17   0   4       36.10       33.93     19.58 o 
  18   0   4        0.03       -4.17      7.12 o 
  19   0   4        7.83        2.15      7.44 o 
   1   1   4       10.14       12.85      2.15 o 
   2   1   4      210.60      210.42      6.34 o 
   3   1   4       27.68       33.66      3.27 o 
   4   1   4       86.20       91.81      5.77 o 
   5   1   4       97.61       97.11      7.22 o 
   6   1   4       81.47       81.75      6.72 o 
   7   1   4       69.84       75.60      5.57 o 
   8   1   4       38.21       42.79      6.20 o 
   9   1   4       18.63       14.95      3.18 o 
  10   1   4        1.97        7.47      3.16 o 
  11   1   4        5.41        6.51      3.59 o 
  12   1   4        0.01       -4.15      3.27 o 
  13   1   4       90.05       82.50      7.75 o 
  14   1   4       52.84       73.27      7.64 o 
  15   1   4        0.79        1.62      3.80 o 
  16   1   4       46.70       40.57      8.16 o 
  17   1   4        0.00        7.89      5.87 o 
  18   1   4       58.07       57.26      9.11 o 
  19   1   4       42.58       49.69      8.18 o 
   0   2   4      790.15      774.74     17.42 o 
   1   2   4       69.04       66.33      4.31 o 
   2   2   4      320.92      317.81      7.60 o 
   3   2   4       33.18       28.20      3.51 o 
   4   2   4      287.38      280.76      8.49 o 
   5   2   4      223.86      223.60      9.39 o 
   6   2   4       11.54        8.69      2.84 o 
   7   2   4        4.47        1.29      2.82 o 
   8   2   4        0.86        0.26      2.58 o 
   9   2   4        1.34        6.85      3.96 o 
  10   2   4      106.42      104.79      9.28 o 
  11   2   4       55.52       62.33      7.65 o 
  12   2   4      205.75      202.59     11.63 o 
  13   2   4       56.03       69.91      7.39 o 
  14   2   4      314.05      318.59     13.20 o 
  15   2   4        5.01        5.96      5.06 o 
  16   2   4       70.38       86.94      8.46 o 
  17   2   4       15.22        7.12      5.66 o 
  18   2   4       12.70       12.64      6.06 o 
  19   2   4        3.57        4.96      5.25 o 
   1   3   4        4.16        1.92      2.25 o 
   2   3   4      124.48      129.45      6.84 o 
   3   3   4       20.91       24.25      3.57 o 
   4   3   4      725.15      668.60     13.89 o 
   5   3   4       57.55       65.94      5.61 o 
   6   3   4      657.81      631.35     14.07 o 
   7   3   4      223.00      222.41     11.95 o 
   8   3   4      263.58      275.07     12.96 o 
   9   3   4       51.30       61.52      7.45 o 
  10   3   4      114.95      136.20     10.99 o 
  11   3   4       14.49        7.84      5.04 o 
  12   3   4       29.34       25.83      5.61 o 
  13   3   4        0.00        3.70      4.54 o 
  14   3   4        7.95        7.51      4.41 o 
  15   3   4        0.02        7.66      4.49 o 
  16   3   4       46.43       53.94      7.14 o 
  17   3   4        3.25       10.21      4.78 o 
  18   3   4      184.31      199.85     13.79 o 
   0   4   4      788.55      702.01     19.29 o 
   1   4   4        7.00       14.40      3.34 o 
   2   4   4      656.20      625.40     14.83 o 
   3   4   4       11.62       17.31      3.49 o 
   4   4   4      481.97      492.46     12.38 o 
   5   4   4      295.94      272.13      9.73 o 
   6   4   4        5.72        5.69      3.31 o 
   7   4   4        2.33        2.22      4.31 o 
   8   4   4        0.88       -6.28      4.33 o 
   9   4   4       20.04       21.40      5.44 o 
  10   4   4      103.84      113.25     10.31 o 
  11   4   4        0.32        2.59      4.17 o 
  12   4   4      284.81      273.41     15.41 o 
  13   4   4       19.23       12.28      7.38 o 
  14   4   4      320.49      337.65     20.30 o 
  15   4   4       10.78       -2.86      4.73 o 
  16   4   4      151.11      169.73     11.64 o 
  17   4   4        4.57       12.66      6.74 o 
   1   5   4        0.67        1.49      3.19 o 
   2   5   4       76.39       79.53      6.96 o 
   3   5   4        8.98        6.96      3.37 o 
   4   5   4      313.20      306.01     10.53 o 
   5   5   4       33.27       23.62      4.73 o 
   6   5   4      222.79      232.27     12.13 o 
   7   5   4       82.41       75.42      7.53 o 
   8   5   4       89.07       95.28      8.27 o 
   9   5   4       22.20       23.44      4.64 o 
  10   5   4       45.21       51.36      7.23 o 
  11   5   4        6.66        1.65      5.26 o 
  12   5   4        3.51        5.06      4.60 o 
  13   5   4        5.88       -2.25      4.54 o 
  14   5   4       11.57        7.12      4.79 o 
  15   5   4        0.01        8.20      4.32 o 
   0   6   4      223.49      241.08     15.31 o 
   1   6   4       29.02       33.31      5.08 o 
   2   6   4       71.84       77.13      7.71 o 
   3   6   4       22.29       33.94      6.40 o 
   4   6   4       32.58       22.34      5.56 o 
   5   6   4       48.48       43.98      6.92 o 
   6   6   4        3.28        2.66      4.39 o 
   7   6   4        4.84       12.15      4.63 o 
   8   6   4        2.90        3.17      4.07 o 
   9   6   4        0.66        4.08      4.07 o 
  10   6   4       28.86       36.10      6.02 o 
  11   6   4       47.20       59.42      6.69 o 
  12   6   4       66.38       64.03      6.26 o 
   1   7   4        2.11       10.89      4.67 o 
   2   7   4       57.51       61.22      8.24 o 
   3   7   4       14.24       13.74      5.44 o 
   4   7   4       18.43       16.44      6.74 o 
   5   7   4       25.61       21.13      6.24 o 
   6   7   4        9.14        9.74      5.84 o 
   7   7   4       10.17        7.43      5.71 o 
   8   7   4        6.90        7.04      4.24 o 
   9   7   4       16.90       13.69      4.67 o 
   1   0   5        7.91       11.66      4.27 o 
   2   0   5       90.40       98.47      8.49 o 
   3   0   5       23.55       14.83      4.46 o 
   4   0   5      303.70      295.07     12.21 o 
   5   0   5       14.65       15.51      4.86 o 
   6   0   5      302.94      323.92     17.09 o 
   7   0   5       12.28       16.99      5.63 o 
   8   0   5      162.39      152.45     18.07 o 
   9   0   5        1.18        0.85     10.93 o 
  10   0   5       40.82       54.39     12.14 o 
  11   0   5        5.67        5.74      7.47 o 
  12   0   5       20.34       26.23     11.46 o 
  13   0   5        0.30       15.16     15.69 o 
  14   0   5        5.64        9.79     13.33 o 
   0   1   5      212.82      227.23     12.97 o 
   1   1   5       10.14        6.92      3.14 o 
   2   1   5      296.44      278.07      8.85 o 
   3   1   5        1.51       -0.41      2.68 o 
   4   1   5       29.75       29.92      3.57 o 
   5   1   5       23.87       32.52      3.86 o 
   6   1   5        8.02       15.86      2.80 o 
   7   1   5       99.04       97.16      7.01 o 
   8   1   5       16.80       25.58      4.80 o 
   9   1   5        1.93        1.36      4.97 o 
  10   1   5       49.89       58.11      6.99 o 
  11   1   5        0.08       -2.32      4.35 o 
  12   1   5      127.51      122.45     11.92 o 
  13   1   5        0.37       -3.13      4.11 o 
   1   2   5       31.25       37.50      4.73 o 
   2   2   5       83.99       86.33      6.58 o 
   3   2   5        7.70        5.42      3.43 o 
   4   2   5      269.70      265.08     11.82 o 
   5   2   5       32.96       31.17      5.04 o 
   6   2   5      155.91      142.08      9.77 o 
   7   2   5       37.93       44.13      6.00 o 
   8   2   5      108.40      116.23     10.58 o 
   9   2   5       51.16       55.48      7.62 o 
  10   2   5       68.89       77.75      7.73 o 
  11   2   5       56.09       63.80      7.33 o 
  12   2   5        9.71       -1.33      5.85 o 
  13   2   5        3.48        3.08      3.67 o 
   0   3   5      142.39      140.09     13.31 o 
   1   3   5      180.79      186.05     10.63 o 
   2   3   5      198.03      184.49      9.91 o 
   3   3   5        0.33       -1.96      3.39 o 
   4   3   5        0.91       -3.11      2.97 o 
   5   3   5        2.03        2.31      3.52 o 
   6   3   5        0.32        1.47      3.57 o 
   7   3   5       14.34        5.93      5.40 o 
   8   3   5        1.36        4.50      3.67 o 
   9   3   5       26.31       33.32      5.32 o 
  10   3   5       32.70       50.31      8.08 o 
  11   3   5       26.19       19.33      5.43 o 
  12   3   5      129.93      128.17      9.68 o 
   1   4   5       95.76       89.78      8.26 o 
   2   4   5       74.88       78.32      7.26 o 
   3   4   5       40.15       40.83      6.51 o 
   4   4   5      176.99      161.47     11.43 o 
   5   4   5       29.11       27.76      5.21 o 
   6   4   5       42.16       46.18      6.37 o 
   7   4   5      121.81      130.18     10.10 o 
   8   4   5       54.25       53.81      6.32 o 
   9   4   5      105.58      107.10      8.37 o 
   0   5   5      108.74      103.74     14.67 o 
   1   5   5       39.09       45.41      7.67 o 
   2   5   5      103.31      100.38      8.81 o 
   3   5   5        3.64        6.23      3.87 o 
   4   5   5        0.22       -1.25      3.43 o 
   5   5   5        0.08        5.35      5.24 o 
   6   5   5        0.46       -5.32      3.55 o 
                                                 
